# Supplementary material for: Imagery ability of elite level athletes from individual vs. team and contact vs. no-contact sports
Source: PeerJ. 2019 May 22;7:e6940. doi: 10.7717/peerj.6940 (PMC6535038; doi:10.7717/peerj.6940)
Supplement: Supplemental Information 1 — Raw data set of the Vividness of Visual Imagery Questionnaire (VVIQ), External Visual Imagery (EVI), Internal Visual Imagery (IVI), and Kinesthetic Imagery (KI). [file peerj-07-6940-s001.xls]

## Sheet: Foglio1
Scores (VVIQ=vividness of visual imagery questionnaire; EVI=external visual imagery; IVI=internal visual imagery; KI=kinesthetic imagery)
VVIQ karate	EVI karate	IVI karate	KI karate	Clock karate	Cube karate	VVIQ rugby	EVI rugby	IVI rugby	KI rugby	Clock rugby	Cube rugby	VVIQ volley	EVI volley	IVI volley	KI volley	Clock volley	Cube volley	VVIQ tennis	EVI tennis	IVI tennis	KI tennis	Clock tennis	Cube tennis	VVIQ controls	EVI controls	IVI controls	KI controls	Clock controls	Cube controls
55	38	24	36	8	2	63	45	25	16	8	6	35	38	33	34	8	0	71	23	25	16	6	6	50	32	42	30	6	2
49	33	33	34	5	4	80	36	36	36	8	0	44	32	33	32	0	4	62	15	12	15	6	6	59	41	42	33	5	4
68	39	35	51	7	4	66	23	27	23	7	4	77	26	15	17	8	8	45	19	21	14	5	2	52	45	33	35	4	0
59	45	39	47	6	2	47	39	38	37	8	6	56	30	28	28	8	8	54	19	27	27	6	2	40	38	40	39	3	2
54	31	34	33	7	0	64	31	22	36	7	2	53	21	24	36	6	6	70	25	17	22	6	2	51	31	35	41	5	0
60	35	33	39	8	0	32	45	40	48	7	0	59	40	24	36	4	6	45	15	25	29	7	4	32	45	33	34	4	2
54	37	39	35	5	0	79	12	12	12	8	6	41	38	42	41	8	2	67	15	17	16	6	4	54	41	33	35	6	2
72	41	36	21	4	0	47	25	27	30	5	0	50	35	32	40	3	0	69	28	28	29	6	2	66	41	35	33	3	4
66	38	22	24	7	2	63	25	17	27	8	0	53	38	20	23	6	6	70	29	17	18	6	4	54	32	29	37	6	0
67	24	27	21	6	8	77	22	13	12	8	6	58	39	36	51	7	2	54	21	22	19	8	6	54	45	33	36	3	4
53	20	24	25	7	6	59	12	12	12	8	8	36	40	32	42	2	0	61	12	19	17	6	2	61	38	39	48	4	0
52	26	21	19	7	0	66	15	26	31	8	0	16	55	36	36	6	0	47	15	16	21	8	4	47	32	31	30	4	0
58	15	16	17	8	6	67	15	15	16	8	4	57	43	35	24	8	8	67	21	22	18	7	2	41	45	33	41	6	0
41	21	19	18	7	6	70	15	15	12	7	8	44	36	39	27	8	8	48	12	22	12	5	8	41	45	33	39	3	0
45	15	19	14	6	6	78	24	29	18	8	0	31	22	19	20	7	8	63	23	27	23	5	4	51	36	36	36	4	2
44	14	19	14	8	4	71	31	28	30	8	0	50	39	34	35	8	0	52	15	19	12	4	2	46	50	42	38	4	0
61	31	33	32	4	6	59	38	13	14	7	8	55	42	37	18	0	0	66	12	14	12	6	6	58	41	42	33	6	0
77	45	39	31	6	0	51	23	21	19	7	2	36	40	31	42	8	2	65	22	15	17	7	6	48	45	33	41	6	0
54	43	37	25	2	6	55	32	32	33	7	4	58	26	15	14	8	8	57	12	15	12	7	8	63	38	40	35	6	2
59	39	32	41	7	0	60	41	16	18	6	4	72	14	16	17	8	0	67	15	19	14	7	8	49	45	35	31	4	2
54	30	28	38	8	4	48	24	33	24	7	6	32	45	40	48	7	0	70	24	27	19	6	0	50	45	33	41	4	0
51	40	35	41	6	6	55	50	29	27	6	6	78	24	29	18	8	0	69	21	13	15	6	8	53	38	33	41	2	4
63	45	36	36	8	8	59	28	22	27	7	0	19	12	20	14	7	0	59	19	21	21	6	2	45	45	35	39	4	2
66	29	28	35	2	6	19	12	20	14	7	0	58	15	20	18	8	8	60	22	19	23	8	4	37	50	29	33	6	2
58	29	28	24	8	2	25	14	16	34	7	0	56	30	28	24	8	6	70	14	16	12	6	6	43	39	33	45	6	4
59	19	19	21	8	0	42	19	20	37	7	0	63	45	25	18	8	6	55	23	22	25	6	0	62	41	30	37	6	2
43	38	39	36	7	4	25	28	15	28	8	0	53	21	24	36	6	6	73	19	21	25	8	0	69	32	33	41	4	0
51	26	21	19	8	4	73	25	26	18	8	0	58	15	20	14	7	6	62	28	17	21	4	2	55	38	33	33	4	0
57	16	20	21	2	4	66	21	15	15	8	8	72	24	19	18	6	0	68	19	17	15	7	8	56	39	38	37	3	0
57	21	24	25	3	4	64	25	20	25	8	4	64	31	28	36	7	2	65	21	19	19	6	4	48	31	42	36	1	2
																								49	45	40	48	4	4
																								54	45	32	30	4	4
																								55	31	39	45	4	4
																								47	41	31	33	6	0
																								52	41	41	45	5	4
																								50	32	45	30	1	0
																								59	32	39	33	1	0
																								52	41	31	35	4	0
																								40	45	33	39	5	0
																								51	38	39	41	4	0
																								32	31	41	34	6	2
																								54	45	39	35	3	0
																								66	41	45	39	6	2
																								51	45	39	39	6	4
																								46	50	41	36	4	2
																								58	39	39	38	3	2
																								48	41	45	33	5	0
																								61	32	29	41	4	4
																								57	38	30	31	6	2
																								63	39	45	35	3	0
																								54	50	29	33	6	0
																								61	45	33	45	2	0
																								59	36	33	37	4	2
																								54	50	33	41	6	4
																								46	41	33	35	6	2
																								41	45	35	41	6	0
																								43	38	29	33	4	2
																								51	45	30	36	1	0
																								49	38	33	38	4	2
																								65	39	29	41	3	2
